# Supplementary material for: Activity Guided Azide-methyllysine Photo-trapping for Substrate Profiling of Lysine Demethylases
Source: J Am Chem Soc. 2023 Sep 13;145(38):21066–76. doi: 10.1021/jacs.3c07299 (PMC10540216; doi:10.1021/jacs.3c07299)
Supplement: Supplementary file 2 — ja3c07299_si_002.xlsx [file ja3c07299_si_002.xlsx]

## Sheet: Final results but with 0.01
		No UV		With UV		Fold change
Protein name	Protein accession code	# of peptides	# of spectral counts	# of peptides	# of spectral counts	(+UV/-UV)
KDM4A_HUMAN Lysine-specific demethylase 4A OS=Homo sapiens GN=KDM4A PE=1 SV=2	O75164	71	103	83	122	1.18447
HNRPU_HUMAN Heterogeneous nuclear ribonucleoprotein U OS=Homo sapiens GN=HNRNPU PE=1 SV=6	Q00839	8	10	4	6	0.6
FAS_HUMAN Fatty acid synthase OS=Homo sapiens GN=FASN PE=1 SV=3	P49327	16	18	7	7	0.388889
G3P_HUMAN Glyceraldehyde-3-phosphate dehydrogenase OS=Homo sapiens GN=GAPDH PE=1 SV=3	P04406	2	2	1	1	0.5
DHX9_HUMAN ATP-dependent RNA helicase A OS=Homo sapiens GN=DHX9 PE=1 SV=4	Q08211	19	19	15	15	0.789474
NU155_HUMAN Nuclear pore complex protein Nup155 OS=Homo sapiens GN=NUP155 PE=1 SV=1	O75694	21	25	32	34	1.36
SMC3_HUMAN Structural maintenance of chromosomes protein 3 OS=Homo sapiens GN=SMC3 PE=1 SV=2	Q9UQE7	8	8	3	3	0.375
LPPRC_HUMAN Leucine-rich PPR motif-containing protein, mitochondrial OS=Homo sapiens GN=LRPPRC PE=1 SV=3	P42704	22	23	19	19	0.826087
SP16H_HUMAN FACT complex subunit SPT16 OS=Homo sapiens GN=SUPT16H PE=1 SV=1	Q9Y5B9	7	7	2	2	0.285714
SF3B3_HUMAN Splicing factor 3B subunit 3 OS=Homo sapiens GN=SF3B3 PE=1 SV=4	Q15393	39	42	28	31	0.738095
SMC1A_HUMAN Structural maintenance of chromosomes protein 1A OS=Homo sapiens GN=SMC1A PE=1 SV=2	Q14683	6	7	3	3	0.428571
NU160_HUMAN Nuclear pore complex protein Nup160 OS=Homo sapiens GN=NUP160 PE=1 SV=3	Q12769	4	4	2	2	0.5
TBA1B_HUMAN Tubulin alpha-1B chain OS=Homo sapiens GN=TUBA1B PE=1 SV=1	P68363	9	11	7	9	0.818182
KPYM_HUMAN Pyruvate kinase PKM OS=Homo sapiens GN=PKM PE=1 SV=4	P14618	6	6	9	10	1.66667
PARP1_HUMAN Poly [ADP-ribose] polymerase 1 OS=Homo sapiens GN=PARP1 PE=1 SV=4	P09874	13	15	16	16	1.06667
H32_HUMAN Histone H3.2 OS=Homo sapiens GN=HIST2H3A PE=1 SV=3	Q71DI3	2	3	5	7	2.33333
NUCL_HUMAN Nucleolin OS=Homo sapiens GN=NCL PE=1 SV=3	P19338	4	4	4	4	1
SFPQ_HUMAN Splicing factor, proline- and glutamine-rich OS=Homo sapiens GN=SFPQ PE=1 SV=2	P23246	18	20	15	18	0.9
HS90B_HUMAN Heat shock protein HSP 90-beta OS=Homo sapiens GN=HSP90AB1 PE=1 SV=4	P08238	4	4	3	3	0.75
FUBP2_HUMAN Far upstream element-binding protein 2 OS=Homo sapiens GN=KHSRP PE=1 SV=4	Q92945	8	8	9	9	1.125
DDX17_HUMAN Probable ATP-dependent RNA helicase DDX17 OS=Homo sapiens GN=DDX17 PE=1 SV=2	Q92841	5	5	5	5	1
EF2_HUMAN Elongation factor 2 OS=Homo sapiens GN=EEF2 PE=1 SV=4	P13639	11	12	8	9	0.75
HNRPR_HUMAN Heterogeneous nuclear ribonucleoprotein R OS=Homo sapiens GN=HNRNPR PE=1 SV=1	O43390	1	1	2	2	2
HSP7C_HUMAN Heat shock cognate 71 kDa protein OS=Homo sapiens GN=HSPA8 PE=1 SV=1	P11142	23	27	18	20	0.740741
CH60_HUMAN 60 kDa heat shock protein, mitochondrial OS=Homo sapiens GN=HSPD1 PE=1 SV=2	P10809	33	46	37	48	1.04348
VIME_HUMAN Vimentin OS=Homo sapiens GN=VIM PE=1 SV=4	P08670	8	8	7	7	0.875
TCPQ_HUMAN T-complex protein 1 subunit theta OS=Homo sapiens GN=CCT8 PE=1 SV=4	P50990	2	2	2	2	1
TCPA_HUMAN T-complex protein 1 subunit alpha OS=Homo sapiens GN=TCP1 PE=1 SV=1	P17987	3	3	6	6	2
TCPG_HUMAN T-complex protein 1 subunit gamma OS=Homo sapiens GN=CCT3 PE=1 SV=4	P49368	1	1	4	4	4
NONO_HUMAN Non-POU domain-containing octamer-binding protein OS=Homo sapiens GN=NONO PE=1 SV=4	Q15233	8	9	12	16	1.77778
HNRPL_HUMAN Heterogeneous nuclear ribonucleoprotein L OS=Homo sapiens GN=HNRNPL PE=1 SV=2	P14866	7	8	9	9	1.125
LMNB1_HUMAN Lamin-B1 OS=Homo sapiens GN=LMNB1 PE=1 SV=2	P20700	11	11	8	8	0.727273
TCPZ_HUMAN T-complex protein 1 subunit zeta OS=Homo sapiens GN=CCT6A PE=1 SV=3	P40227	2	2	2	2	1
LMNA_HUMAN Prelamin-A/C OS=Homo sapiens GN=LMNA PE=1 SV=1	P02545	22	24	27	30	1.25
TBB5_HUMAN Tubulin beta chain OS=Homo sapiens GN=TUBB PE=1 SV=2	P07437	9	12	8	9	0.75
ATPB_HUMAN ATP synthase subunit beta, mitochondrial OS=Homo sapiens GN=ATP5B PE=1 SV=3	P06576	16	19	10	11	0.578947
ATPA_HUMAN ATP synthase subunit alpha, mitochondrial OS=Homo sapiens GN=ATP5A1 PE=1 SV=1	P25705	9	10	13	14	1.4
PAIRB_HUMAN Plasminogen activator inhibitor 1 RNA-binding protein OS=Homo sapiens GN=SERBP1 PE=1 SV=2	Q8NC51	6	7	5	6	0.857143
EFTU_HUMAN Elongation factor Tu, mitochondrial OS=Homo sapiens GN=TUFM PE=1 SV=2	P49411	6	7	8	9	1.28571
ECHB_HUMAN Trifunctional enzyme subunit beta, mitochondrial OS=Homo sapiens GN=HADHB PE=1 SV=3	P55084	2	2	0	0	0
IF4A2_HUMAN Eukaryotic initiation factor 4A-II OS=Homo sapiens GN=EIF4A2	Q14240	0.01	0.01	1	2	200
RBMX_HUMAN RNA-binding motif protein, X chromosome OS=Homo sapiens GN=RBMX PE=1 SV=3	P38159	0.01	0.01	2	2	200
EF1A1_HUMAN Elongation factor 1-alpha 1 OS=Homo sapiens GN=EEF1A1 PE=1 SV=1	P68104,Q5VTE0	16	18	15	17	0.944444
ZO1_HUMAN Isoform Short of Tight junction protein ZO-1 OS=Homo sapiens GN=TJP1	Q07157-2	3	3	3	3	1
IF4G1_HUMAN Isoform 8 of Eukaryotic translation initiation factor 4 gamma 1 OS=Homo sapiens GN=EIF4G1	Q04637-8	3	3	0	0	0
CHD4_HUMAN Chromodomain-helicase-DNA-binding protein 4 OS=Homo sapiens GN=CHD4 PE=1 SV=2	Q14839,Q14839-2	3	3	1	1	0.333333
AHNK_HUMAN Neuroblast differentiation-associated protein AHNAK OS=Homo sapiens GN=AHNAK PE=1 SV=2	Q09666	1	1	0	0	0
U520_HUMAN U5 small nuclear ribonucleoprotein 200 kDa helicase OS=Homo sapiens GN=SNRNP200 PE=1 SV=2	O75643	28	31	19	19	0.612903
TLN1_HUMAN Talin-1 OS=Homo sapiens GN=TLN1 PE=1 SV=3	Q9Y490	2	2	0	0	0
AT1A1_HUMAN Isoform 4 of Sodium/potassium-transporting ATPase subunit alpha-1 OS=Homo sapiens GN=ATP1A1	P05023-4	11	12	7	7	0.583333
ADT2_HUMAN ADP/ATP translocase 2 OS=Homo sapiens GN=SLC25A5 PE=1 SV=7	P05141	6	6	5	5	0.833333
MYH9_HUMAN Myosin-9 OS=Homo sapiens GN=MYH9 PE=1 SV=4	P35579	6	6	0	0	0
PO210_HUMAN Nuclear pore membrane glycoprotein 210 OS=Homo sapiens GN=NUP210 PE=1 SV=3	Q8TEM1	13	13	2	2	0.153846
DOCK7_HUMAN Isoform 5 of Dedicator of cytokinesis protein 7 OS=Homo sapiens GN=DOCK7	Q96N67-5	10	10	8	8	0.8
NU214_HUMAN Isoform 4 of Nuclear pore complex protein Nup214 OS=Homo sapiens GN=NUP214	P35658-4	1	1	2	2	2
HCFC1_HUMAN Host cell factor 1 OS=Homo sapiens GN=HCFC1 PE=1 SV=2	P51610	9	10	9	9	0.9
SPT6H_HUMAN Transcription elongation factor SPT6 OS=Homo sapiens GN=SUPT6H PE=1 SV=2	Q7KZ85	3	3	0	0	0
KDM4C_HUMAN Lysine-specific demethylase 4C OS=Homo sapiens GN=KDM4C PE=1 SV=2	Q9H3R0	9	12	13	16	1.33333
SPTN1_HUMAN Spectrin alpha chain, non-erythrocytic 1 OS=Homo sapiens GN=SPTAN1 PE=1 SV=3	Q13813,Q13813-2,Q13813-3	2	2	0	0	0
NUMA1_HUMAN Isoform 2 of Nuclear mitotic apparatus protein 1 OS=Homo sapiens GN=NUMA1	Q14980-2	1	1	0	0	0
SCRIB_HUMAN Protein scribble homolog OS=Homo sapiens GN=SCRIB PE=1 SV=4	Q14160,Q14160-3	2	2	6	6	3
THIO_HUMAN Thioredoxin OS=Homo sapiens GN=TXN PE=1 SV=3	P10599,P10599-2	2	2	1	1	0.5
BRD4_HUMAN Bromodomain-containing protein 4 OS=Homo sapiens GN=BRD4 PE=1 SV=2	O60885	11	11	6	6	0.545455
PYR1_HUMAN CAD protein OS=Homo sapiens GN=CAD PE=1 SV=3	P27708	8	8	1	1	0.125
NU205_HUMAN Nuclear pore complex protein Nup205 OS=Homo sapiens GN=NUP205 PE=1 SV=3	Q92621	3	3	2	2	0.666667
TPR_HUMAN Nucleoprotein TPR OS=Homo sapiens GN=TPR PE=1 SV=3	P12270	62	66	39	41	0.621212
APC1_HUMAN Anaphase-promoting complex subunit 1 OS=Homo sapiens GN=ANAPC1 PE=1 SV=1	Q9H1A4	2	2	1	1	0.5
K2C4_HUMAN Keratin, type II cytoskeletal 4 OS=Homo sapiens GN=KRT4 PE=1 SV=4	P19013	1	1	10	10	10
HEAT1_HUMAN HEAT repeat-containing protein 1 OS=Homo sapiens GN=HEATR1 PE=1 SV=3	Q9H583	3	3	0	0	0
MPCP_HUMAN Phosphate carrier protein, mitochondrial OS=Homo sapiens GN=SLC25A3 PE=1 SV=2	Q00325,Q00325-2	2	2	2	2	1
YLPM1_HUMAN Isoform 4 of YLP motif-containing protein 1 OS=Homo sapiens GN=YLPM1	P49750-4	13	13	9	9	0.692308
CPSF1_HUMAN Cleavage and polyadenylation specificity factor subunit 1 OS=Homo sapiens GN=CPSF1 PE=1 SV=2	Q10570	13	13	9	9	0.692308
RPB1_HUMAN DNA-directed RNA polymerase II subunit RPB1 OS=Homo sapiens GN=POLR2A PE=1 SV=2	P24928	5	5	0	0	0
DSG1_HUMAN Desmoglein-1 OS=Homo sapiens GN=DSG1 PE=1 SV=2	Q02413	1	1	2	2	2
CBPD_HUMAN Carboxypeptidase D OS=Homo sapiens GN=CPD PE=1 SV=2	O75976	2	2	2	2	1
HACD3_HUMAN Very-long-chain (3R)-3-hydroxyacyl-[acyl-carrier protein] dehydratase 3 OS=Homo sapiens GN=PTPLAD1 PE=1 SV=2	Q9P035	3	3	2	2	0.666667
HORN_HUMAN Hornerin OS=Homo sapiens GN=HRNR PE=1 SV=2	Q86YZ3	4	4	0	0	0
FILA2_HUMAN Filaggrin-2 OS=Homo sapiens GN=FLG2 PE=1 SV=1	Q5D862	4	4	3	3	0.75
PRP8_HUMAN Pre-mRNA-processing-splicing factor 8 OS=Homo sapiens GN=PRPF8 PE=1 SV=2	Q6P2Q9	24	25	8	8	0.32
DNMT1_HUMAN DNA (cytosine-5)-methyltransferase 1 OS=Homo sapiens GN=DNMT1 PE=1 SV=2	P26358	1	1	0	0	0
DESP_HUMAN Desmoplakin OS=Homo sapiens GN=DSP PE=1 SV=3	P15924	8	9	2	2	0.222222
FLNA_HUMAN Filamin-A OS=Homo sapiens GN=FLNA PE=1 SV=4	P21333,P21333-2	14	14	5	5	0.357143
RRP5_HUMAN Protein RRP5 homolog OS=Homo sapiens GN=PDCD11 PE=1 SV=3	Q14690	6	6	0	0	0
PRKDC_HUMAN DNA-dependent protein kinase catalytic subunit OS=Homo sapiens GN=PRKDC PE=1 SV=3	P78527	6	6	3	3	0.5
MPRI_HUMAN Cation-independent mannose-6-phosphate receptor OS=Homo sapiens GN=IGF2R PE=1 SV=3	P11717	5	5	0	0	0
BRE1A_HUMAN E3 ubiquitin-protein ligase BRE1A OS=Homo sapiens GN=RNF20 PE=1 SV=2	Q5VTR2	6	6	1	1	0.166667
DDX42_HUMAN ATP-dependent RNA helicase DDX42 OS=Homo sapiens GN=DDX42 PE=1 SV=1	Q86XP3	5	5	3	3	0.6
J3QK89_HUMAN Calcium homeostasis endoplasmic reticulum protein OS=Homo sapiens GN=CHERP PE=2 SV=1	J3QK89,Q8IWX8	5	5	3	3	0.6
SF3A1_HUMAN Splicing factor 3A subunit 1 OS=Homo sapiens GN=SF3A1 PE=1 SV=1	Q15459	2	2	0	0	0
MSH6_HUMAN DNA mismatch repair protein Msh6 OS=Homo sapiens GN=MSH6 PE=1 SV=2	P52701	2	2	1	1	0.5
CYFP1_HUMAN Cytoplasmic FMR1-interacting protein 1 OS=Homo sapiens GN=CYFIP1 PE=1 SV=1	Q7L576	9	10	6	6	0.6
A8MXP9_HUMAN Matrin-3 OS=Homo sapiens GN=MATR3 PE=2 SV=1	A8MXP9	10	10	7	7	0.7
ROCK1_HUMAN Rho-associated protein kinase 1 OS=Homo sapiens GN=ROCK1 PE=1 SV=1	Q13464	2	2	0	0	0
CLH1_HUMAN Clathrin heavy chain 1 OS=Homo sapiens GN=CLTC PE=1 SV=5	Q00610,Q00610-2	2	2	2	2	1
PR40A_HUMAN Isoform 2 of Pre-mRNA-processing factor 40 homolog A OS=Homo sapiens GN=PRPF40A	O75400-2	2	2	1	1	0.5
SRRT_HUMAN Isoform 2 of Serrate RNA effector molecule homolog OS=Homo sapiens GN=SRRT	Q9BXP5-2,Q9BXP5-4	13	13	7	7	0.538462
SYVM_HUMAN Isoform 4 of Valine--tRNA ligase, mitochondrial OS=Homo sapiens GN=VARS2	Q5ST30-4	2	2	1	1	0.5
UGGG1_HUMAN Isoform 2 of UDP-glucose:glycoprotein glucosyltransferase 1 OS=Homo sapiens GN=UGGT1	Q9NYU2-2	1	1	1	1	1
DPOG1_HUMAN DNA polymerase subunit gamma-1 OS=Homo sapiens GN=POLG PE=1 SV=1	P54098	4	4	0	0	0
NU133_HUMAN Nuclear pore complex protein Nup133 OS=Homo sapiens GN=NUP133 PE=1 SV=2	Q8WUM0	5	5	4	4	0.8
B7Z815_HUMAN Ubiquitin carboxyl-terminal hydrolase OS=Homo sapiens GN=USP7 PE=2 SV=1	B7Z815,Q93009	8	8	1	1	0.125
E9PD53_HUMAN Structural maintenance of chromosomes protein OS=Homo sapiens GN=SMC4 PE=2 SV=1	E9PD53,Q9NTJ3	3	3	1	1	0.333333
DHX30_HUMAN Putative ATP-dependent RNA helicase DHX30 OS=Homo sapiens GN=DHX30 PE=1 SV=1	Q7L2E3	4	4	3	3	0.75
SMCA5_HUMAN SWI/SNF-related matrix-associated actin-dependent regulator of chromatin subfamily A member 5 OS=Homo sapiens GN=SMARCA5 PE=1 SV=1	O60264	3	3	0	0	0
B7ZKM8_HUMAN Protein transport protein Sec24B OS=Homo sapiens GN=SEC24B PE=2 SV=1	B7ZKM8,O95487,O95487-2	2	2	0	0	0
GTF2I_HUMAN Isoform 4 of General transcription factor II-I OS=Homo sapiens GN=GTF2I	P78347-4	1	1	3	3	3
SF3B2_HUMAN Splicing factor 3B subunit 2 OS=Homo sapiens GN=SF3B2 PE=1 SV=2	Q13435	9	11	8	8	0.727273
RBM33_HUMAN RNA-binding protein 33 OS=Homo sapiens GN=RBM33 PE=1 SV=3	Q96EV2	3	3	1	1	0.333333
SMRC1_HUMAN SWI/SNF complex subunit SMARCC1 OS=Homo sapiens GN=SMARCC1 PE=1 SV=3	Q92922	9	9	9	9	1
AMOT_HUMAN Angiomotin OS=Homo sapiens GN=AMOT PE=1 SV=1	Q4VCS5	7	8	9	9	1.125
BRE1B_HUMAN E3 ubiquitin-protein ligase BRE1B OS=Homo sapiens GN=RNF40 PE=1 SV=4	O75150	8	8	2	2	0.25
ATX2L_HUMAN Ataxin-2-like protein OS=Homo sapiens GN=ATXN2L PE=1 SV=2	Q8WWM7	2	2	0	0	0
KRT85_HUMAN Keratin, type II cuticular Hb5 OS=Homo sapiens GN=KRT85 PE=1 SV=1	P78386	1	1	2	3	3
ESYT1_HUMAN Extended synaptotagmin-1 OS=Homo sapiens GN=ESYT1 PE=1 SV=1	Q9BSJ8,Q9BSJ8-2	4	4	4	4	1
SMRC2_HUMAN SWI/SNF complex subunit SMARCC2 OS=Homo sapiens GN=SMARCC2 PE=1 SV=1	Q8TAQ2	1	1	0	0	0
NCKP1_HUMAN Nck-associated protein 1 OS=Homo sapiens GN=NCKAP1 PE=1 SV=1	Q9Y2A7,Q9Y2A7-2	5	5	3	3	0.6
U5S1_HUMAN Isoform 2 of 116 kDa U5 small nuclear ribonucleoprotein component OS=Homo sapiens GN=EFTUD2	Q15029-2	10	10	6	6	0.6
YTDC2_HUMAN Probable ATP-dependent RNA helicase YTHDC2 OS=Homo sapiens GN=YTHDC2 PE=1 SV=2	Q9H6S0	3	3	1	1	0.333333
PREP_HUMAN Presequence protease, mitochondrial OS=Homo sapiens GN=PITRM1 PE=1 SV=3	Q5JRX3,Q5JRX3-2	8	10	2	2	0.2
RIF1_HUMAN Isoform 2 of Telomere-associated protein RIF1 OS=Homo sapiens GN=RIF1	Q5UIP0-2	1	1	1	1	1
ARI1A_HUMAN AT-rich interactive domain-containing protein 1A OS=Homo sapiens GN=ARID1A PE=1 SV=3	O14497	2	2	0	0	0
CCAR2_HUMAN Cell cycle and apoptosis regulator protein 2 OS=Homo sapiens GN=CCAR2 PE=1 SV=2	Q8N163	4	4	3	3	0.75
K121P_HUMAN Putative keratin-81-like protein KRT121P OS=Homo sapiens GN=KRT121P PE=5 SV=4	A6NCN2	1	1	2	2	2
SAFB1_HUMAN Isoform 2 of Scaffold attachment factor B1 OS=Homo sapiens GN=SAFB	Q15424-2,Q15424-3,Q15424-4	4	4	2	2	0.5
SIN3A_HUMAN Paired amphipathic helix protein Sin3a OS=Homo sapiens GN=SIN3A PE=1 SV=2	Q96ST3	3	3	4	4	1.33333
PRP16_HUMAN Pre-mRNA-splicing factor ATP-dependent RNA helicase PRP16 OS=Homo sapiens GN=DHX38 PE=1 SV=2	Q92620	4	4	0	0	0
RBM25_HUMAN RNA-binding protein 25 OS=Homo sapiens GN=RBM25 PE=1 SV=3	P49756	2	2	0	0	0
PYC_HUMAN Pyruvate carboxylase, mitochondrial OS=Homo sapiens GN=PC PE=1 SV=2	P11498	3	3	1	1	0.333333
KRT83_HUMAN Keratin, type II cuticular Hb3 OS=Homo sapiens GN=KRT83 PE=1 SV=2	P78385	1	1	10	10	10
F8W726_HUMAN Ubiquitin-associated protein 2-like OS=Homo sapiens GN=UBAP2L PE=2 SV=1	F8W726,Q14157,Q14157-1,Q14157-3,Q14157-4,Q14157-5	2	2	5	5	2.5
INT3_HUMAN Integrator complex subunit 3 OS=Homo sapiens GN=INTS3 PE=1 SV=1	Q68E01,Q68E01-2	1	1	2	2	2
RRP44_HUMAN Exosome complex exonuclease RRP44 OS=Homo sapiens GN=DIS3 PE=1 SV=2	Q9Y2L1	5	5	3	3	0.6
IPO5_HUMAN Importin-5 OS=Homo sapiens GN=IPO5 PE=1 SV=4	O00410	1	1	1	1	1
SF3B1_HUMAN Splicing factor 3B subunit 1 OS=Homo sapiens GN=SF3B1 PE=1 SV=3	O75533	2	2	4	4	2
MCM2_HUMAN DNA replication licensing factor MCM2 OS=Homo sapiens GN=MCM2 PE=1 SV=4	P49736	23	25	18	19	0.76
TR150_HUMAN Thyroid hormone receptor-associated protein 3 OS=Homo sapiens GN=THRAP3 PE=1 SV=2	Q9Y2W1	3	3	4	4	1.33333
DHSA_HUMAN Succinate dehydrogenase [ubiquinone] flavoprotein subunit, mitochondrial OS=Homo sapiens GN=SDHA PE=1 SV=2	P31040	10	10	9	10	1
E9PL22_HUMAN Hypoxia up-regulated protein 1 OS=Homo sapiens GN=HYOU1 PE=2 SV=1	E9PL22,Q9Y4L1	3	3	1	1	0.333333
CAND1_HUMAN Cullin-associated NEDD8-dissociated protein 1 OS=Homo sapiens GN=CAND1 PE=1 SV=2	Q86VP6	3	3	1	1	0.333333
SYEP_HUMAN Bifunctional glutamate/proline--tRNA ligase OS=Homo sapiens GN=EPRS PE=1 SV=5	P07814	3	3	2	2	0.666667
B0UX83_HUMAN HLA-B associated transcript 3, isoform CRA_a OS=Homo sapiens GN=BAG6 PE=4 SV=1	B0UX83,P46379,P46379-2,P46379-3,P46379-5	2	2	0	0	0
E7ESP9_HUMAN Neurofilament medium polypeptide OS=Homo sapiens GN=NEFM PE=2 SV=1	E7ESP9,P07197	3	3	0	0	0
RBM26_HUMAN RNA-binding protein 26 OS=Homo sapiens GN=RBM26 PE=1 SV=3	Q5T8P6	3	3	1	1	0.333333
RBM10_HUMAN Isoform 3 of RNA-binding protein 10 OS=Homo sapiens GN=RBM10	P98175-3,P98175-4	3	3	0	0	0
NOMO1_HUMAN Nodal modulator 1 OS=Homo sapiens GN=NOMO1 PE=1 SV=5	Q15155	3	3	0	0	0
RB12B_HUMAN RNA-binding protein 12B OS=Homo sapiens GN=RBM12B PE=1 SV=2	Q8IXT5	13	13	10	11	0.846154
B4DER1_HUMAN Leucine--tRNA ligase, cytoplasmic OS=Homo sapiens GN=LARS PE=2 SV=1	B4DER1,F5H698,Q9P2J5	2	2	0	0	0
LAMP2_HUMAN Lysosome-associated membrane glycoprotein 2 OS=Homo sapiens GN=LAMP2 PE=1 SV=2	P13473,P13473-2,P13473-3	1	1	2	2	2
AAAT_HUMAN Neutral amino acid transporter B(0) OS=Homo sapiens GN=SLC1A5 PE=1 SV=2	Q15758	4	4	1	1	0.25
SYIM_HUMAN Isoleucine--tRNA ligase, mitochondrial OS=Homo sapiens GN=IARS2 PE=1 SV=2	Q9NSE4	1	1	4	4	4
C1TC_HUMAN C-1-tetrahydrofolate synthase, cytoplasmic OS=Homo sapiens GN=MTHFD1 PE=1 SV=3	P11586	18	18	17	17	0.944444
HNRPM_HUMAN Isoform 2 of Heterogeneous nuclear ribonucleoprotein M OS=Homo sapiens GN=HNRNPM	P52272-2	6	6	6	6	1
C1TM_HUMAN Monofunctional C1-tetrahydrofolate synthase, mitochondrial OS=Homo sapiens GN=MTHFD1L PE=1 SV=1	Q6UB35	10	11	12	12	1.09091
GT251_HUMAN Procollagen galactosyltransferase 1 OS=Homo sapiens GN=COLGALT1 PE=1 SV=1	Q8NBJ5	1	1	1	1	1
E9PEB5_HUMAN Far upstream element-binding protein 1 OS=Homo sapiens GN=FUBP1 PE=2 SV=1	E9PEB5,Q96AE4,Q96AE4-2	9	9	5	5	0.555556
P5CS_HUMAN Isoform Short of Delta-1-pyrroline-5-carboxylate synthase OS=Homo sapiens GN=ALDH18A1	P54886-2	7	7	15	15	2.14286
ACTN4_HUMAN Alpha-actinin-4 OS=Homo sapiens GN=ACTN4 PE=1 SV=2	O43707	3	3	2	2	0.666667
DDX5_HUMAN Probable ATP-dependent RNA helicase DDX5 OS=Homo sapiens GN=DDX5 PE=1 SV=1	P17844	5	5	8	8	1.6
MCCA_HUMAN Methylcrotonoyl-CoA carboxylase subunit alpha, mitochondrial OS=Homo sapiens GN=MCCC1 PE=1 SV=3	Q96RQ3	2	2	0	0	0
CAPR1_HUMAN Caprin-1 OS=Homo sapiens GN=CAPRIN1 PE=1 SV=2	Q14444	2	2	1	1	0.5
NOLC1_HUMAN Nucleolar and coiled-body phosphoprotein 1 OS=Homo sapiens GN=NOLC1 PE=1 SV=2	Q14978,Q14978-2,Q14978-3	2	2	1	2	1
MCM5_HUMAN DNA replication licensing factor MCM5 OS=Homo sapiens GN=MCM5 PE=1 SV=5	P33992	12	12	11	11	0.916667
MCM7_HUMAN DNA replication licensing factor MCM7 OS=Homo sapiens GN=MCM7 PE=1 SV=4	P33993	3	3	1	1	0.333333
J3KPF3_HUMAN 4F2 cell-surface antigen heavy chain OS=Homo sapiens GN=SLC3A2 PE=2 SV=1	J3KPF3,P08195-3,P08195-4	3	3	1	1	0.333333
MCM6_HUMAN DNA replication licensing factor MCM6 OS=Homo sapiens GN=MCM6 PE=1 SV=1	Q14566	4	4	3	3	0.75
DHX15_HUMAN Putative pre-mRNA-splicing factor ATP-dependent RNA helicase DHX15 OS=Homo sapiens GN=DHX15 PE=1 SV=2	O43143	13	14	14	15	1.07143
DDX21_HUMAN Nucleolar RNA helicase 2 OS=Homo sapiens GN=DDX21 PE=1 SV=5	Q9NR30	1	1	1	1	1
B4DGP8_HUMAN Calnexin OS=Homo sapiens GN=CANX PE=2 SV=1	B4DGP8	4	5	6	6	1.2
F5H721_HUMAN WW domain-binding protein 11 OS=Homo sapiens GN=WBP11 PE=2 SV=1	F5H721,Q9Y2W2	1	1	1	1	1
RPN1_HUMAN Dolichyl-diphosphooligosaccharide--protein glycosyltransferase subunit 1 OS=Homo sapiens GN=RPN1 PE=1 SV=1	P04843	1	1	3	3	3
FUS_HUMAN RNA-binding protein FUS OS=Homo sapiens GN=FUS PE=1 SV=1	P35637,P35637-2	2	2	1	1	0.5
CDC5L_HUMAN Cell division cycle 5-like protein OS=Homo sapiens GN=CDC5L PE=1 SV=2	Q99459	1	1	0	0	0
GUAA_HUMAN GMP synthase [glutamine-hydrolyzing] OS=Homo sapiens GN=GMPS PE=1 SV=1	P49915	8	11	6	7	0.636364
SYLM_HUMAN Probable leucine--tRNA ligase, mitochondrial OS=Homo sapiens GN=LARS2 PE=1 SV=2	Q15031	4	4	3	3	0.75
HSP71_HUMAN Heat shock 70 kDa protein 1A/1B OS=Homo sapiens GN=HSPA1A PE=1 SV=5	P08107	12	13	7	8	0.615385
HXK2_HUMAN Hexokinase-2 OS=Homo sapiens GN=HK2 PE=1 SV=2	P52789	10	11	7	8	0.727273
CPSF6_HUMAN Isoform 2 of Cleavage and polyadenylation specificity factor subunit 6 OS=Homo sapiens GN=CPSF6	Q16630-2	6	8	6	7	0.875
I2BP2_HUMAN Isoform 2 of Interferon regulatory factor 2-binding protein 2 OS=Homo sapiens GN=IRF2BP2	Q7Z5L9-2	3	3	1	1	0.333333
B9A067_HUMAN Mitochondrial inner membrane protein OS=Homo sapiens GN=IMMT PE=2 SV=2	B9A067,Q16891,Q16891-2,Q16891-4	4	4	4	4	1
GRP78_HUMAN 78 kDa glucose-regulated protein OS=Homo sapiens GN=HSPA5 PE=1 SV=2	P11021	16	18	10	10	0.555556
AT2A2_HUMAN Sarcoplasmic/endoplasmic reticulum calcium ATPase 2 OS=Homo sapiens GN=ATP2A2 PE=1 SV=1	P16615,P16615-2,P16615-3,P16615-5	4	4	3	3	0.75
SSRP1_HUMAN FACT complex subunit SSRP1 OS=Homo sapiens GN=SSRP1 PE=1 SV=1	Q08945	5	5	0	0	0
F5H897_HUMAN Heat shock protein 75 kDa, mitochondrial OS=Homo sapiens GN=TRAP1 PE=2 SV=1	F5H897	18	19	12	14	0.736842
CX057_HUMAN Uncharacterized protein CXorf57 OS=Homo sapiens GN=CXorf57 PE=1 SV=2	Q6NSI4	1	1	0	0	0
CALD1_HUMAN Caldesmon OS=Homo sapiens GN=CALD1 PE=1 SV=3	Q05682	2	2	3	3	1.5
DDX3X_HUMAN ATP-dependent RNA helicase DDX3X OS=Homo sapiens GN=DDX3X PE=1 SV=3	O00571	17	18	13	14	0.777778
PABP1_HUMAN Polyadenylate-binding protein 1 OS=Homo sapiens GN=PABPC1 PE=1 SV=2	P11940	12	14	11	12	0.857143
SND1_HUMAN Staphylococcal nuclease domain-containing protein 1 OS=Homo sapiens GN=SND1 PE=1 SV=1	Q7KZF4	4	4	6	6	1.5
CMC2_HUMAN Calcium-binding mitochondrial carrier protein Aralar2 OS=Homo sapiens GN=SLC25A13 PE=1 SV=2	Q9UJS0,Q9UJS0-2	2	2	1	1	0.5
ACON_HUMAN Aconitate hydratase, mitochondrial OS=Homo sapiens GN=ACO2 PE=1 SV=2	Q99798	4	5	2	2	0.4
E7EQS8_HUMAN Methylcytosine dioxygenase TET2 OS=Homo sapiens GN=TET2 PE=2 SV=1	E7EQS8,Q6N021	2	2	2	2	1
TOP1_HUMAN DNA topoisomerase 1 OS=Homo sapiens GN=TOP1 PE=1 SV=2	P11387	1	1	0	0	0
SYTM_HUMAN Threonine--tRNA ligase, mitochondrial OS=Homo sapiens GN=TARS2 PE=1 SV=1	Q9BW92	5	5	2	2	0.4
SYDM_HUMAN Aspartate--tRNA ligase, mitochondrial OS=Homo sapiens GN=DARS2 PE=1 SV=1	Q6PI48	5	5	6	6	1.2
PNPT1_HUMAN Polyribonucleotide nucleotidyltransferase 1, mitochondrial OS=Homo sapiens GN=PNPT1 PE=1 SV=2	Q8TCS8	1	1	0	0	0
DC1I2_HUMAN Isoform 2B of Cytoplasmic dynein 1 intermediate chain 2 OS=Homo sapiens GN=DYNC1I2	Q13409-2,Q13409-3	4	5	4	5	1
HXK1_HUMAN Hexokinase-1 OS=Homo sapiens GN=HK1 PE=1 SV=3	P19367	18	21	16	21	1
ILF3_HUMAN Isoform 7 of Interleukin enhancer-binding factor 3 OS=Homo sapiens GN=ILF3	Q12906-7	4	4	2	2	0.5
E9PK91_HUMAN Bcl-2-associated transcription factor 1 OS=Homo sapiens GN=BCLAF1 PE=2 SV=1	E9PK91,Q9NYF8,Q9NYF8-2,Q9NYF8-3	2	2	2	2	1
E9PAU2_HUMAN Ribonucleoprotein PTB-binding 1 OS=Homo sapiens GN=RAVER1 PE=2 SV=1	E9PAU2	2	2	1	1	0.5
NU107_HUMAN Nuclear pore complex protein Nup107 OS=Homo sapiens GN=NUP107 PE=1 SV=1	P57740	1	1	2	2	2
RBP56_HUMAN TATA-binding protein-associated factor 2N OS=Homo sapiens GN=TAF15 PE=1 SV=1	Q92804,Q92804-2	2	2	2	2	1
SYG_HUMAN Glycine--tRNA ligase OS=Homo sapiens GN=GARS PE=1 SV=3	P41250	5	5	5	5	1
ECHA_HUMAN Trifunctional enzyme subunit alpha, mitochondrial OS=Homo sapiens GN=HADHA PE=1 SV=2	P40939	5	5	5	5	1
XRCC5_HUMAN X-ray repair cross-complementing protein 5 OS=Homo sapiens GN=XRCC5 PE=1 SV=3	P13010	6	6	3	3	0.5
TERA_HUMAN Transitional endoplasmic reticulum ATPase OS=Homo sapiens GN=VCP PE=1 SV=4	P55072	7	8	8	9	1.125
LMNB2_HUMAN Lamin-B2 OS=Homo sapiens GN=LMNB2 PE=1 SV=3	Q03252	2	2	1	1	0.5
P66A_HUMAN Transcriptional repressor p66-alpha OS=Homo sapiens GN=GATAD2A PE=1 SV=1	Q86YP4,Q86YP4-2,Q86YP4-3	2	2	3	3	1.5
CSTF3_HUMAN Cleavage stimulation factor subunit 3 OS=Homo sapiens GN=CSTF3 PE=1 SV=1	Q12996	2	2	0	0	0
IF2B1_HUMAN Insulin-like growth factor 2 mRNA-binding protein 1 OS=Homo sapiens GN=IGF2BP1 PE=1 SV=2	Q9NZI8	2	2	0	0	0
SATB2_HUMAN DNA-binding protein SATB2 OS=Homo sapiens GN=SATB2 PE=1 SV=2	Q9UPW6	1	1	1	1	1
ODP2_HUMAN Dihydrolipoyllysine-residue acetyltransferase component of pyruvate dehydrogenase complex, mitochondrial OS=Homo sapiens GN=DLAT PE=1 SV=3	P10515	2	2	2	2	1
PLOD2_HUMAN Procollagen-lysine,2-oxoglutarate 5-dioxygenase 2 OS=Homo sapiens GN=PLOD2 PE=1 SV=2	O00469,O00469-2	4	4	3	3	0.75
PABP4_HUMAN Isoform 3 of Polyadenylate-binding protein 4 OS=Homo sapiens GN=PABPC4	Q13310-3	3	3	0	0	0
MTA2_HUMAN Metastasis-associated protein MTA2 OS=Homo sapiens GN=MTA2 PE=1 SV=1	O94776	1	1	4	4	4
DDX1_HUMAN ATP-dependent RNA helicase DDX1 OS=Homo sapiens GN=DDX1 PE=1 SV=2	Q92499	2	3	4	4	1.33333
NUP98_HUMAN Nuclear pore complex protein Nup98-Nup96 OS=Homo sapiens GN=NUP98 PE=1 SV=4	P52948,P52948-5	7	7	2	2	0.285714
ZYX_HUMAN Zyxin OS=Homo sapiens GN=ZYX PE=1 SV=1	Q15942	1	1	0	0	0
PTCD3_HUMAN Pentatricopeptide repeat domain-containing protein 3, mitochondrial OS=Homo sapiens GN=PTCD3 PE=1 SV=3	Q96EY7	2	2	0	0	0
Q8N8K8_HUMAN Lon protease homolog, mitochondrial OS=Homo sapiens GN=LONP1 PE=2 SV=1	Q8N8K8	3	3	2	2	0.666667
SYAM_HUMAN Alanine--tRNA ligase, mitochondrial OS=Homo sapiens GN=AARS2 PE=1 SV=1	Q5JTZ9	7	8	5	5	0.625
RBM14_HUMAN RNA-binding protein 14 OS=Homo sapiens GN=RBM14 PE=1 SV=2	Q96PK6	1	1	2	2	2
XRN2_HUMAN 5'-3' exoribonuclease 2 OS=Homo sapiens GN=XRN2 PE=1 SV=1	Q9H0D6	2	2	5	5	2.5
SRC8_HUMAN Src substrate cortactin OS=Homo sapiens GN=CTTN PE=1 SV=2	Q14247	5	5	4	4	0.8
SC23A_HUMAN Protein transport protein Sec23A OS=Homo sapiens GN=SEC23A PE=1 SV=2	Q15436	2	2	1	1	0.5
MCM3_HUMAN DNA replication licensing factor MCM3 OS=Homo sapiens GN=MCM3 PE=1 SV=3	P25205	14	15	16	18	1.2
FIP1_HUMAN Pre-mRNA 3'-end-processing factor FIP1 OS=Homo sapiens GN=FIP1L1 PE=1 SV=1	Q6UN15,Q6UN15-5	1	1	2	2	2
DHTK1_HUMAN Probable 2-oxoglutarate dehydrogenase E1 component DHKTD1, mitochondrial OS=Homo sapiens GN=DHTKD1 PE=1 SV=2	Q96HY7	7	8	8	10	1.25
TIF1B_HUMAN Transcription intermediary factor 1-beta OS=Homo sapiens GN=TRIM28 PE=1 SV=5	Q13263	5	5	4	4	0.8
GRP75_HUMAN Stress-70 protein, mitochondrial OS=Homo sapiens GN=HSPA9 PE=1 SV=2	P38646	22	29	20	23	0.793103
ZC3HE_HUMAN Isoform 4 of Zinc finger CCCH domain-containing protein 14 OS=Homo sapiens GN=ZC3H14	Q6PJT7-4	1	1	4	4	4
B4DR87_HUMAN Procollagen-lysine,2-oxoglutarate 5-dioxygenase 1 OS=Homo sapiens GN=PLOD1 PE=2 SV=1	B4DR87	5	5	1	1	0.2
RNZ2_HUMAN Zinc phosphodiesterase ELAC protein 2 OS=Homo sapiens GN=ELAC2 PE=1 SV=2	Q9BQ52,Q9BQ52-4	2	2	1	1	0.5
TF3C4_HUMAN General transcription factor 3C polypeptide 4 OS=Homo sapiens GN=GTF3C4 PE=1 SV=2	Q9UKN8	3	3	2	2	0.666667
PLOD3_HUMAN Procollagen-lysine,2-oxoglutarate 5-dioxygenase 3 OS=Homo sapiens GN=PLOD3 PE=1 SV=1	O60568	3	3	0	0	0
CMTR1_HUMAN Cap-specific mRNA (nucleoside-2'-O-)-methyltransferase 1 OS=Homo sapiens GN=CMTR1 PE=1 SV=1	Q8N1G2	1	1	3	3	3
ENPL_HUMAN Endoplasmin OS=Homo sapiens GN=HSP90B1 PE=1 SV=1	P14625	4	4	5	5	1.25
MCM4_HUMAN DNA replication licensing factor MCM4 OS=Homo sapiens GN=MCM4 PE=1 SV=5	P33991	2	2	1	1	0.5
XRCC6_HUMAN X-ray repair cross-complementing protein 6 OS=Homo sapiens GN=XRCC6 PE=1 SV=2	P12956	3	3	1	1	0.333333
SEPT9_HUMAN Isoform 5 of Septin-9 OS=Homo sapiens GN=SEPT9	Q9UHD8-5	3	3	2	2	0.666667
NUP93_HUMAN Nuclear pore complex protein Nup93 OS=Homo sapiens GN=NUP93 PE=1 SV=2	Q8N1F7	2	3	2	2	0.666667
SF01_HUMAN Isoform 4 of Splicing factor 1 OS=Homo sapiens GN=SF1	Q15637-4	10	10	9	9	0.9
IMB1_HUMAN Importin subunit beta-1 OS=Homo sapiens GN=KPNB1 PE=1 SV=2	Q14974	3	3	5	5	1.66667
B4DFA2_HUMAN Vesicle-fusing ATPase OS=Homo sapiens GN=NSF PE=2 SV=1	B4DFA2	2	2	0	0	0
GCSP_HUMAN Glycine dehydrogenase (decarboxylating), mitochondrial OS=Homo sapiens GN=GLDC PE=1 SV=2	P23378	1	1	6	6	6
TFR1_HUMAN Transferrin receptor protein 1 OS=Homo sapiens GN=TFRC PE=1 SV=2	P02786	8	8	3	3	0.375
U2AF2_HUMAN Splicing factor U2AF 65 kDa subunit OS=Homo sapiens GN=U2AF2 PE=1 SV=4	P26368,P26368-2	2	2	4	4	2
SYDC_HUMAN Aspartate--tRNA ligase, cytoplasmic OS=Homo sapiens GN=DARS PE=1 SV=2	P14868	3	3	6	6	2
NUCB1_HUMAN Nucleobindin-1 OS=Homo sapiens GN=NUCB1 PE=1 SV=4	Q02818	1	1	3	3	3
CACP_HUMAN Carnitine O-acetyltransferase OS=Homo sapiens GN=CRAT PE=1 SV=5	P43155,P43155-2	2	2	0	0	0
B4DGM3_HUMAN SWI/SNF-related matrix-associated actin-dependent regulator of chromatin subfamily E member 1 OS=Homo sapiens GN=SMARCE1 PE=2 SV=1	B4DGM3,Q969G3,Q969G3-2	2	2	1	1	0.5
G3V1C3_HUMAN Apoptosis inhibitor 5 OS=Homo sapiens GN=API5 PE=2 SV=1	G3V1C3,Q9BZZ5,Q9BZZ5-2,Q9BZZ5-3,Q9BZZ5-5	1	1	0	0	0
TCPE_HUMAN T-complex protein 1 subunit epsilon OS=Homo sapiens GN=CCT5 PE=1 SV=1	P48643	3	3	1	1	0.333333
CPSF7_HUMAN Isoform 3 of Cleavage and polyadenylation specificity factor subunit 7 OS=Homo sapiens GN=CPSF7	Q8N684-3	4	5	4	5	1
FTO_HUMAN Alpha-ketoglutarate-dependent dioxygenase FTO OS=Homo sapiens GN=FTO PE=1 SV=3	Q9C0B1	2	4	3	4	1
SYNM_HUMAN Probable asparagine--tRNA ligase, mitochondrial OS=Homo sapiens GN=NARS2 PE=1 SV=3	Q96I59	1	1	1	1	1
D6RD18_HUMAN Heterogeneous nuclear ribonucleoprotein A/B OS=Homo sapiens GN=HNRNPAB PE=2 SV=1	D6RD18	2	2	2	2	1
SYFA_HUMAN Phenylalanine--tRNA ligase alpha subunit OS=Homo sapiens GN=FARSA PE=1 SV=3	Q9Y285	1	1	4	4	4
SYCM_HUMAN Probable cysteine--tRNA ligase, mitochondrial OS=Homo sapiens GN=CARS2 PE=1 SV=1	Q9HA77	2	2	2	2	1
E9PEX6_HUMAN Dihydrolipoyl dehydrogenase, mitochondrial OS=Homo sapiens GN=DLD PE=2 SV=1	E9PEX6,P09622	3	3	1	1	0.333333
SF3B4_HUMAN Splicing factor 3B subunit 4 OS=Homo sapiens GN=SF3B4 PE=1 SV=1	Q15427	3	4	2	3	0.75
HNRPK_HUMAN Heterogeneous nuclear ribonucleoprotein K OS=Homo sapiens GN=HNRNPK PE=1 SV=1	P61978,P61978-2,P61978-3,Q5T6W5	10	11	13	14	1.27273
SF3A3_HUMAN Splicing factor 3A subunit 3 OS=Homo sapiens GN=SF3A3 PE=1 SV=1	Q12874	1	1	2	2	2
IF4A3_HUMAN Eukaryotic initiation factor 4A-III OS=Homo sapiens GN=EIF4A3 PE=1 SV=4	P38919	1	1	2	2	2
TCPH_HUMAN T-complex protein 1 subunit eta OS=Homo sapiens GN=CCT7 PE=1 SV=2	Q99832	3	3	4	4	1.33333
TCPB_HUMAN T-complex protein 1 subunit beta OS=Homo sapiens GN=CCT2 PE=1 SV=4	P78371	10	10	10	10	1
CLPB_HUMAN Isoform 2 of Caseinolytic peptidase B protein homolog OS=Homo sapiens GN=CLPB	Q9H078-2	1	1	2	2	2
PSPC1_HUMAN Paraspeckle component 1 OS=Homo sapiens GN=PSPC1 PE=1 SV=1	Q8WXF1	3	3	5	5	1.66667
E7EPK1_HUMAN Septin-7 OS=Homo sapiens GN=SEPT7 PE=2 SV=1	E7EPK1	2	2	2	2	1
K2C1B_HUMAN Keratin, type II cytoskeletal 1b OS=Homo sapiens GN=KRT77 PE=2 SV=3	Q7Z794	1	1	4	4	4
H3BRG4_HUMAN Cytochrome b-c1 complex subunit 2, mitochondrial OS=Homo sapiens GN=UQCRC2 PE=2 SV=1	H3BRG4,P22695	1	1	0	0	0
STXB1_HUMAN Syntaxin-binding protein 1 OS=Homo sapiens GN=STXBP1 PE=1 SV=1	P61764,P61764-2	1	1	1	1	1
CTBP1_HUMAN Isoform 2 of C-terminal-binding protein 1 OS=Homo sapiens GN=CTBP1	Q13363-2	2	2	1	1	0.5
SNW1_HUMAN SNW domain-containing protein 1 OS=Homo sapiens GN=SNW1 PE=1 SV=1	Q13573	1	1	2	2	2
DHE3_HUMAN Glutamate dehydrogenase 1, mitochondrial OS=Homo sapiens GN=GLUD1 PE=1 SV=2	P00367	10	11	18	19	1.72727
TCPD_HUMAN T-complex protein 1 subunit delta OS=Homo sapiens GN=CCT4 PE=1 SV=4	P50991	4	4	0	0	0
ASNS_HUMAN Isoform 2 of Asparagine synthetase [glutamine-hydrolyzing] OS=Homo sapiens GN=ASNS	P08243-2	1	1	2	2	2
LAP2A_HUMAN Lamina-associated polypeptide 2, isoform alpha OS=Homo sapiens GN=TMPO PE=1 SV=2	P42166	1	1	0	0	0
ERP44_HUMAN Endoplasmic reticulum resident protein 44 OS=Homo sapiens GN=ERP44 PE=1 SV=1	Q9BS26	2	2	1	1	0.5
G3BP1_HUMAN Ras GTPase-activating protein-binding protein 1 OS=Homo sapiens GN=G3BP1 PE=1 SV=1	Q13283	1	1	0	0	0
ODBA_HUMAN 2-oxoisovalerate dehydrogenase subunit alpha, mitochondrial OS=Homo sapiens GN=BCKDHA PE=1 SV=2	P12694	2	2	2	2	1
COR1C_HUMAN Coronin-1C OS=Homo sapiens GN=CORO1C PE=1 SV=1	Q9ULV4,Q9ULV4-2,Q9ULV4-3	1	1	0	0	0
U3KQC1_HUMAN WD repeat-containing protein 18 (Fragment) OS=Homo sapiens GN=WDR18 PE=4 SV=1	U3KQC1	1	1	0	0	0
PDIP3_HUMAN Polymerase delta-interacting protein 3 OS=Homo sapiens GN=POLDIP3 PE=1 SV=2	Q9BY77	3	3	3	3	1
CLPX_HUMAN ATP-dependent Clp protease ATP-binding subunit clpX-like, mitochondrial OS=Homo sapiens GN=CLPX PE=1 SV=2	O76031	2	2	3	3	1.5
CATA_HUMAN Catalase OS=Homo sapiens GN=CAT PE=1 SV=3	P04040	1	1	2	2	2
SYYM_HUMAN Tyrosine--tRNA ligase, mitochondrial OS=Homo sapiens GN=YARS2 PE=1 SV=2	Q9Y2Z4	1	1	2	2	2
IDHP_HUMAN Isocitrate dehydrogenase [NADP], mitochondrial OS=Homo sapiens GN=IDH2 PE=1 SV=2	P48735	5	5	2	2	0.4
MCCB_HUMAN Methylcrotonoyl-CoA carboxylase beta chain, mitochondrial OS=Homo sapiens GN=MCCC2 PE=1 SV=1	Q9HCC0	10	15	12	14	0.933333
RBBP4_HUMAN Histone-binding protein RBBP4 OS=Homo sapiens GN=RBBP4 PE=1 SV=3	Q09028,Q09028-3	1	1	1	1	1
GLYM_HUMAN Serine hydroxymethyltransferase, mitochondrial OS=Homo sapiens GN=SHMT2 PE=1 SV=3	P34897,P34897-3	6	6	2	2	0.333333
CBS_HUMAN Cystathionine beta-synthase OS=Homo sapiens GN=CBS PE=1 SV=2	P35520,P35520-2	4	5	7	7	1.4
G8JLB6_HUMAN Heterogeneous nuclear ribonucleoprotein H OS=Homo sapiens GN=HNRNPH1 PE=2 SV=1	G8JLB6	10	13	14	17	1.30769
MAOM_HUMAN NAD-dependent malic enzyme, mitochondrial OS=Homo sapiens GN=ME2 PE=1 SV=1	P23368	6	7	11	12	1.71429
TPP1_HUMAN Tripeptidyl-peptidase 1 OS=Homo sapiens GN=TPP1 PE=1 SV=2	O14773,O14773-2	1	1	0	0	0
PUR8_HUMAN Adenylosuccinate lyase OS=Homo sapiens GN=ADSL PE=1 SV=2	P30566	3	3	1	1	0.333333
ZN207_HUMAN Isoform 2 of Zinc finger protein 207 OS=Homo sapiens GN=ZNF207	O43670-2	1	1	1	1	1
RU17_HUMAN U1 small nuclear ribonucleoprotein 70 kDa OS=Homo sapiens GN=SNRNP70 PE=1 SV=2	P08621	2	2	2	2	1
PTBP1_HUMAN Polypyrimidine tract-binding protein 1 OS=Homo sapiens GN=PTBP1 PE=1 SV=1	P26599,P26599-2,P26599-3	4	5	5	6	1.2
AIFM1_HUMAN Apoptosis-inducing factor 1, mitochondrial OS=Homo sapiens GN=AIFM1 PE=1 SV=1	O95831	0.01	0.01	15	15	1500
H12_HUMAN Histone H1.2 OS=Homo sapiens GN=HIST1H1C PE=1 SV=2	P16403	0.01	0.01	7	7	700
E7EVA0_HUMAN Microtubule-associated protein OS=Homo sapiens GN=MAP4 PE=2 SV=1	E7EVA0	0.01	0.01	1	1	100
K7ERE3_HUMAN Keratin, type I cytoskeletal 13 OS=Homo sapiens GN=KRT13 PE=2 SV=1	K7ERE3,P13646-3	0.01	0.01	9	9	900
J3QTR3_HUMAN Ubiquitin (Fragment) OS=Homo sapiens GN=RPS27A PE=1 SV=1	J3QTR3,P62979	0.01	0.01	2	2	200
F5GWP8_HUMAN Junction plakoglobin OS=Homo sapiens GN=JUP PE=2 SV=1	F5GWP8	0.01	0.01	3	3	300
RAD50_HUMAN Isoform 2 of DNA repair protein RAD50 OS=Homo sapiens GN=RAD50	Q92878-2	0.01	0.01	2	2	200
LYSC_HUMAN Lysozyme C OS=Homo sapiens GN=LYZ PE=1 SV=1	P61626	0.01	0.01	2	2	200
Q96RR5_HUMAN Hepatocellular carcinoma-associated antigen 90 OS=Homo sapiens GN=HCA90 PE=2 SV=1	Q96RR5,Q9ULW0	0.01	0.01	1	1	100
DYN2_HUMAN Dynamin-2 OS=Homo sapiens GN=DNM2 PE=1 SV=2	P50570,P50570-2,P50570-5	0.01	0.01	1	1	100
PDC6I_HUMAN Programmed cell death 6-interacting protein OS=Homo sapiens GN=PDCD6IP PE=1 SV=1	Q8WUM4,Q8WUM4-2	0.01	0.01	2	2	200
MPP6_HUMAN MAGUK p55 subfamily member 6 OS=Homo sapiens GN=MPP6 PE=1 SV=2	Q9NZW5	0.01	0.01	2	2	200
ADAS_HUMAN Alkyldihydroxyacetonephosphate synthase, peroxisomal OS=Homo sapiens GN=AGPS PE=1 SV=1	O00116	0.01	0.01	2	2	200
TKT_HUMAN Transketolase OS=Homo sapiens GN=TKT PE=1 SV=3	P29401,P29401-2	0.01	0.01	1	1	100
GLCM_HUMAN Isoform Short of Glucosylceramidase OS=Homo sapiens GN=GBA	P04062-2	0.01	0.01	1	1	100
IMA1_HUMAN Importin subunit alpha-1 OS=Homo sapiens GN=KPNA2 PE=1 SV=1	P52292	0.01	0.01	1	1	100
NT5D2_HUMAN 5'-nucleotidase domain-containing protein 2 OS=Homo sapiens GN=NT5DC2 PE=1 SV=1	Q9H857	0.01	0.01	1	1	100
H0Y2W2_HUMAN ATPase family AAA domain-containing protein 3A (Fragment) OS=Homo sapiens GN=ATAD3A PE=4 SV=1	H0Y2W2	0.01	0.01	1	1	100
PICAL_HUMAN Phosphatidylinositol-binding clathrin assembly protein OS=Homo sapiens GN=PICALM PE=1 SV=2	Q13492,Q13492-2,Q13492-3,Q13492-5	0.01	0.01	1	1	100
CKAP4_HUMAN Cytoskeleton-associated protein 4 OS=Homo sapiens GN=CKAP4 PE=1 SV=2	Q07065	0.01	0.01	2	2	200
HNRPQ_HUMAN Heterogeneous nuclear ribonucleoprotein Q OS=Homo sapiens GN=SYNCRIP PE=1 SV=2	O60506,O60506-2,O60506-3,O60506-4	0.01	0.01	2	2	200
NDUS1_HUMAN Isoform 2 of NADH-ubiquinone oxidoreductase 75 kDa subunit, mitochondrial OS=Homo sapiens GN=NDUFS1	P28331-2	0.01	0.01	1	1	100
SF3A2_HUMAN Splicing factor 3A subunit 2 OS=Homo sapiens GN=SF3A2 PE=1 SV=2	Q15428	0.01	0.01	1	1	100
GLSK_HUMAN Isoform 3 of Glutaminase kidney isoform, mitochondrial OS=Homo sapiens GN=GLS	O94925-3	0.01	0.01	1	1	100
SNX27_HUMAN Sorting nexin-27 OS=Homo sapiens GN=SNX27 PE=1 SV=2	Q96L92,Q96L92-3	0.01	0.01	2	2	200
B4DWI1_HUMAN 2-hydroxyacyl-CoA lyase 1 OS=Homo sapiens GN=HACL1 PE=2 SV=1	B4DWI1,C9J306,Q9UJ83	0.01	0.01	1	1	100
KT33A_HUMAN Keratin, type I cuticular Ha3-I OS=Homo sapiens GN=KRT33A PE=2 SV=2	O76009	0.01	0.01	3	3	300
E9PPV6_HUMAN Serpin H1 OS=Homo sapiens GN=SERPINH1 PE=2 SV=1	E9PPV6,P50454	0.01	0.01	1	1	100
KCRU_HUMAN Isoform 2 of Creatine kinase U-type, mitochondrial OS=Homo sapiens GN=CKMT1A	P12532-2	0.01	0.01	2	2	200
KRT82_HUMAN Keratin, type II cuticular Hb2 OS=Homo sapiens GN=KRT82 PE=1 SV=3	Q9NSB4	0.01	0.01	2	2	200
IF4A1_HUMAN Eukaryotic initiation factor 4A-I OS=Homo sapiens GN=EIF4A1 PE=1 SV=1	P60842	0.01	0.01	2	2	200
K1H1_HUMAN Keratin, type I cuticular Ha1 OS=Homo sapiens GN=KRT31 PE=2 SV=3	Q15323	0.01	0.01	8	8	800
NDUS2_HUMAN NADH dehydrogenase [ubiquinone] iron-sulfur protein 2, mitochondrial OS=Homo sapiens GN=NDUFS2 PE=1 SV=2	O75306,O75306-2	0.01	0.01	1	1	100
D6RER5_HUMAN Septin-11 OS=Homo sapiens GN=SEPT11 PE=2 SV=1	D6RER5,D6RGI3,Q9NVA2	0.01	0.01	3	3	300
B4DTG2_HUMAN Elongation factor 1-gamma OS=Homo sapiens GN=EEF1G PE=2 SV=1	B4DTG2,P26641	0.01	0.01	1	1	100
ACINU_HUMAN Isoform 4 of Apoptotic chromatin condensation inducer in the nucleus OS=Homo sapiens GN=ACIN1	Q9UKV3-5	2	2	4	4	2
P53_HUMAN Cellular tumor antigen p53 OS=Homo sapiens GN=TP53 PE=1 SV=4	P04637,P04637-4	1	1	2	2	2
